# Supplementary material for: Rapid, without focus stacking, 3D photogrammetric digitization of cockroaches
Source: PLoS One. 2025 Dec 1;20(12):e0336893. doi: 10.1371/journal.pone.0336893 (PMC12668519; doi:10.1371/journal.pone.0336893)
Supplement: S2 Table — Together, these data summarize the imaging and processing parameters used to generate the 3D models analyzed in this study. (XLSX) [file pone.0336893.s003.xlsx]

## Sheet: Feuil2
PHOTOGRAMMETRY
Model	Images	Projections	Tie Points	Average Tie Point Multiplicity	RMS Reprojection Error (pix)	Max Reprojection Error (pix)	Distance Scale Bars (m)	Scale Bar Error (m)	Scale bars error (pix)	Focal lengh (mm)	Effective focal length (pix)	Standard deviation (σ) (pix)
Cyrtotria jallae	92	48941	20715	2.77648	1.85974	49.4891	0.001	-1.304e-18	0.01	40	11153.7	±4,3
Paramuzoa alsopi	116	102642	43495	2.57166	1.49309	40.7063	0.000993429	-6.57142e-06	0.442	40	13305.2	±4,7
Compsagis lesnei	91	123873	45963	2.92392	1.06838	29.797	0.001	4.39427e-15	1.242	40	11918.3	±12
Parcoblatta uhleriana	90	39606	17029	2.78008	1.64806	29.2271	0.001	4.55712e-15	0	40	11758.1	±67
Caeparia donskoffi	116	205142	75537	2.96526	1.75664	24.8451	0.00100762	7.61506e-06	2.262	40	11000.7	±7,4
Miopanesthia biggibosa	92	93518	35231	2.80466	1.23107	29.5253	0.001	-1.09157e-15	3.524	40	11948.7	±9,9
Cryptocercus parvus	90	118886	45276	2.71447	0.873209	22.1584	0.000993516	-6.48386e-06	0.658	40	11565.8	±17
Cryptocercus punctulatus	91	58635	23122	2.80613	1.58847	20.2247	0.001	-1.95156e-18	0.073	40	11516	±35
Salganea raggei	115	1697	57704	2.96837	1.61069	29.2646	0.001	8.71295e-14	0	40	11002.9	±7
Panesthia angustipennis	90	161545	68269	2.49106	1.15708	22.5191	0.00100781	7.80808e-06	0.119	40	11761.4	±8,4
Laxta granicollis	93	49939	17138	2.90762	1.40564	23.5299	0.001	1.73472e-18	0.017	40	11102.1	±16
Lanxoblatta emarginata	138	229303	67715	3.58028	1.64384	34.0877	0.001	-1.30104e-18	0.795	40	12169.7	±4,3
Phortioeca nimbata	115	14151	43661	3.49341	1.68178	33.5522	0.00100036	3.55985e-07	0.933	40	11604.7	±11
Phortioeca peruana	114	127779	52039	2.67797	1.55673	25.2113	0.001	5.27894e-14	0.506	40	11250.3	±6,8
Zetobora monastica	118	104139	37247	3.04158	1.53573	27.2977	0.00100597	5.9672e-06	0.533	40	11793.1	±20
Tribonium conspurcatum	114	107615	35513	3.31265	1.52422	25.4429	0.00100129	1.29056e-06	1.192	40	11701	±14
Schizopilia fissicolis	116	168052	5749	3.13338	1.50532	33.9123	0.001	-2.81893e-18	1.637	40	10819.8	±6,3
Panchlora nivea	91	70394	27354	2.78893	1.53724	20.768	0.000995381	-4.61873e-06	1.781	40	12369	±19
Heterogamisca chopardi	116	133632	35298	3.74872	1.56011	23.2933	0.001	-5.16991e-15	0	40	11813.2	±11
Heterogamisca marmorata	114	126352	34141	4.04049	1.34516	23.9466	0.00100156	1.55947e-06	0.378	40	11789.1	±13
Heterogamisca persica	114	149019	41802	3.27149	1.55461	30.508	0.001	-1.36609e-17	0	40	11518.4	±16
Heterogamodes ursina	115	163375	48808	3.58602	1.59111	26.3188	0.001	-1.73472e-18	0	40	12444	±13
Heterogamisca krügeri	117	146729	45573	3.48689	1.55457	23.6338	0.001	-5.63962e-13	1.386	40	12044.5	±17
Heterogamisca bolivari	114	157478	4674	3.49258	1.46481	28.8771	0.000997486	-2.5141e-06	0.869	40	12305.1	±14
Hemelytroblatta africana	115	148445	52525	2.99178	1.6748	21.5492	0.000995419	-4.58105e-06	0.164	40	11906.5	±19
Hemelytroblatta fuscipennis	112	156025	42707	3.42818	1.50653	22.6663	0.00100331	3.31484e-06	0.746	40	11958.1	±7,8
Hemelytroblatta cerverae	115	189017	49535	3.77894	1.55295	24.1338	0.001	7.15573e-18	0	40	12443.9	±7,1
Hemelytroblatta cf. dumonti	114	10274	33326	3.27404	1.59352	19.5412	0.00100388	3.8761e-06	1.06	40	11630.6	±17
Hemelytroblatta senegalensis	116	183315	52222	3.57449	1.44762	20.1624	0.001	-1.08702e-15	0	40	11696.3	±14
Nymphytria mirabilis	116	130211	45617	3.24224	1.7339	22.1606	0.00100447	4.46591e-06	0.938	40	12166.2	±20
Eupolyphaga sinensis	117	93055	35649	2.88368	1.50924	20.0436	0.00100222	2.21597e-06	1.105	40	11439.8	±23
Eupolyphaga yunnanensis	116	144934	50702	3.02015	1.58051	24.1261	0.00100095	9.4921e-07	0.213	40	11949.9	±9
Polyphaga aegyptiaca	115	137255	49057	3.02271	1.52199	22.3875	0.001	1.30104e-18	2.64	40	11660.1	±8,2
Polyphaga saussurei	113	196046	4409	3.69267	1.56216	26.0355	0.000967561	-3.24393e-05	1.619	40	11032.8	±2,5
Polyphaga indica	115	213067	4879	4.12207	1.423	19.1706	0.000996933	-3.06745e-06	3.303	40	11047.2	±2
Ergaula capensis	115	20644	57435	3.48955	1.47838	26.3504	0.001	8.45678e-18	0	40	12038.1	±4,9
Anisogamia tamerlana	115	186603	59983	3.49258	1.446	21.1905	0.000998346	-1.65449e-06	2.484	40	11761.6	±13
Macropanesthia rhinoceros	118	178278	54432	3.32404	1.50593	25.9225	0.000999138	-8.61652e-07	0.098	40	10606.6	±2,3
Paradicta rotunda	116	194624	62661	3.11898	1.64587	27.1686	0.000992846	-7.15368e-06	0.161	40	11795.7	±5,3
Gyna lineata	116	133775	39293	3.75266	1.66595	25.133	0.000998945	-1.05509e-06	1.001	40	12394.4	±15
Gyna capucina	111	142607	38471	3.87639	1.60071	21.0395	0.001	2.9512e-16	0.151	40	12091.4	±8,8
Alloblatta nugax	139	84383	30772	2.98068	1.5611	23.7391	0.00100501	5.00505e-06	0.368	40	12798.6	±19
Gynopeltis cryptospila	115	132695	47488	3.13802	1.56097	21.1003	0.001	-4.35828e-15	1.124	40	11868.3	±13
Hemiblabera granulata	115	160181	60722	2.87131	1.55413	23.8222	0.000989801	-1.01995e-05	2.341	40	11587.2	±11
Hemiblabera tristis	116	121733	46892	2.73881	1.16479	26.4112	0.0010016	1.59596e-06	0.1	40	11847.7	±6,5
Thorax porcellana	117	126455	41486	3.15353	1.4264	28.2074	0.00100084	8.39542e-07	4.411	40	11075.5	±20
Cryptocercus kyebangensis	115	115868	49747	2.83058	1.25177	24.6468	0.001	-6.60127e-15	1.585	40	11978.1	±8,4
Parasphaeria boleiriana	115	158522	60585	2.74732	1.22445	21.4968	0.000999755	-2.45224e-07	1.665	40	12192.4	±6
Lauraesilpha mearetoi	114	88356	37115	2.72606	1.43695	25.1862	0.001	-1.14925e-15	7.854	40	10713.3	±12
Lamproblatta albipalpus	140	72605	30143	2.83322	1.8011	26.7571	0.00100041	4.06337e-07	0.467	40	11435	±31
Therea petiveriana	116	10907	30711	3.21392	1.62928	25.0367	0.001	-2.60209e-18	0	40	11676.9	±13
Diploptera punctata	117	77455	29855	2.80965	1.73119	22.4516	0.001	-2.1684e-19	0	40	11876.4	±33
Galiblatta cribrosa	115	92191	36419	2.86795	1.48951	24.1391	0.00100145	1.45406e-06	0.471	40	11709.6	±21
Panesthia australis	118	145857	56544	2.80732	1.9792	33.6339	0.000990735	-9.26471e-06	6.609	40	11124.6	±9,9
Panesthia cribrata	116	78424	32302	2.76654	1.80847	28.7733	0.000998088	-1.91175e-06	0.168	40	11119.7	±7,5
Angustonicus sp.	117	68144	26409	2.90938	1.84211	23.4469	0.000993875	-6.12511e-06	0.276	40	11078.3	±29
Rothisilpha sp.	116	42461	16845	2.97451	1.91344	23.6068	0.001	-7.08418e-15	0	40	11846.8	±24
Salganea incerta	141	163388	68854	2.70788	1.4579	32.4672	0.000992051	-7.94882e-06	0.065	40	11786.9	±17
Mean	113.259	118970	40773.2	3.12976	1.53498	25.8938	0.000999001	-9.99597e-07	1.0611	40	11706.7	±14
µCT-SCAN
Model	Tube diameter (cm)	Resolution (voxel size/ mm)		Voltage	Current	Filter	Filter value	Appodization	rangeMax	rangeMin	AppodizationFilter	Acquisition	Turns	Images	Nb of scans/turn	avr Imager	Types of X-ray	Method	Format
Compsagis lesnei	1	6 µm	0.00604513	50	120	Carbone (Tukey)	0	75	4	0	Sinus	Stacked tomography with n turns	2	2880	1440	5	X-Ray Source	Filtered Backprojection (Tomography)	16bit Tiff
Cryptocercus parvus	2	12 µm	0.0121777	50	200	Carbone (Tukey)	80	75	2.5	0	Sinus	Normal	1	1120	-	5	X-Ray Source	Filtered Backprojection (Tomography)	16bit Tiff
Cryptocercus punctulatus	2	12 µm	0.011855	50	200	Carbone (Tukey)	0	75	2.5	0	Sinus	Stacked tomography with n turns	2	2240	1120	5	X-Ray Source	Filtered Backprojection (Tomography)	16bit Tiff
Phortioeca peruana	3	19µm	0.0196472	50	200	Carbone (Tukey)	21	75	4	0	Sinus	Stacked tomography with n turns	2	2240	1120	5	X-Ray Source	Filtered Backprojection (Tomography)	16bit Tiff
Heterogamisca marmorata	2	12 µm	0.115336	50	200	Carbone (Tukey)	80	75	3.5	0	Sinus	Normal	1	1120	-	5	X-Ray Source	Filtered Backprojection (Tomography)	16bit Tiff
Heterogamisca persica	2	12 µm	0.115342	50	200	Carbone (Tukey)	80	75	5	0	Sinus	Normal	1	1120	-	5	X-Ray Source	Filtered Backprojection (Tomography)	16bit Tiff
Heterogamodes ursina	2	12 µm	0.134705	50	200	Carbone (Tukey)	80	75	3	0	Sinus	Normal	1	1120	-	5	X-Ray Source	Filtered Backprojection (Tomography)	16bit Tiff
Heterogamisca krügeri	2	12 µm	0.137923	50	200	Carbone (Tukey)	80	75	5	0	Sinus	Normal	1	1120	-	5	X-Ray Source	Filtered Backprojection (Tomography)	16bit Tiff
Heterogamisca bolivari	2	12 µm	0.0121778	50	200	Carbone (Tukey)	80	75	5	0	Sinus	Normal	1	1120	-	5	X-Ray Source	Filtered Backprojection (Tomography)	16bit Tiff
Hemelytroblatta africana	2	12 µm	0.0128273	50	200	Carbone (Tukey)	80	75	5	0	Sinus	Normal	1	1120	-	5	X-Ray Source	Filtered Backprojection (Tomography)	16bit Tiff
Tivia simulatrix	1	6µm	0.00626144	50	120	Carbone (Tukey)	80	75	4	0	Sinus	Normal	1	1440	-	5	X-Ray Source	Filtered Backprojection (Tomography)	16bit Tiff
Tivia termitium	1	5,26µm	0.0047703	40	50	Carbone (Tukey)	80	75	2.5	0	Sinus	Normal	1	1120	-	5	X-Ray Source	Filtered Backprojection (Tomography)	16bit Tiff
Alloblatta nugax	1.5	7,5µm	0.00757061	50	100	Carbone (Tukey)	80	75	5	0	Sinus	Normal	1	1120	-	5	X-Ray Source	Filtered Backprojection (Tomography)	16bit Tiff
Anisopygia sp.	1	6µm	0.00604568	50	120	Carbone (Tukey)	0	75	1	0	Sinus	Stacked tomography with n turns	2	2880	1440	5	X-Ray Source	Filtered Backprojection (Tomography)	16bit Tiff
Euthyrrhapha pacifica	1	6µm	0.00648289	50	120	Carbone (Tukey)	80	75	2	0	Sinus	Normal	1	1140	-	5	X-Ray Source	Filtered Backprojection (Tomography)	16bit Tiff
Panesthia australis	4	18µm	0.0180286	50	200	Carbone (Tukey)	0	75	4	0	Sinus	Stacked tomography with n turns	2	2240	1120	5	X-Ray Source	Filtered Backprojection (Tomography)	16bit Tiff
Panesthia cribrata	3	18µm	0.0180288	50	200	Carbone (Tukey)	0	75	4.5	0	Sinus	Stacked tomography with n turns	2	2240	1120	5	X-Ray Source	Filtered Backprojection (Tomography)	16bit Tiff
Tryonicus sp.	1	6,9µm	0.00691706	60	67	Carbone (Tukey)	80	75	2.5	0	Sinus	Normal	1	1120	-	5	X-Ray Source	Filtered Backprojection (Tomography)	16bit Tiff
